# Supplementary material for: Cadherin-13 is a critical regulator of GABAergic modulation in human stem-cell-derived neuronal networks
Source: Mol Psychiatry. 2021 May 10;27(1):1–18. doi: 10.1038/s41380-021-01117-x (PMC8960401; doi:10.1038/s41380-021-01117-x)
Supplement: Supplementary file 2 — Supplementary table 1 [file 41380_2021_1117_MOESM2_ESM.xlsx]

## Sheet: Fig1.1
Gene_stable_ID_version	Gene_stable_ID	Gene_name	Chromosome	Gene_type	WT1	WT2	WT3
ENSG00000132688.10	ENSG00000132688	NES	1	protein_coding	5.0905	5.51482	4.9129
ENSG00000182968.4	ENSG00000182968	SOX1	13	protein_coding	1.31564	1.61826	0.796729
ENSG00000205927.4	ENSG00000205927	OLIG2	21	protein_coding	0.796729	0.796729	0.796729
ENSG00000077279.18	ENSG00000077279	DCX	X	protein_coding	8.46927	8.08912	8.36323
ENSG00000258947.6	ENSG00000258947	TUBB3	16	protein_coding	9.85237	10.0553	10.0765
ENSG00000078018.19	ENSG00000078018	MAP2	2	protein_coding	9.71326	9.23569	9.48049
ENSG00000008056.13	ENSG00000008056	SYN1	X	protein_coding	7.05071	6.70555	6.92886
ENSG00000091664.8	ENSG00000091664	SLC17A6	11	protein_coding	7.88936	7.56737	7.70866
ENSG00000104888.9	ENSG00000104888	SLC17A7	19	protein_coding	6.69003	6.28005	5.75879
ENSG00000101438.3	ENSG00000101438	SLC32A1	20	protein_coding	1.69648	3.91322	2.91846
ENSG00000128683.13	ENSG00000128683	GAD1	2	protein_coding	2.24641	1.61826	2.60989
ENSG00000136750.12	ENSG00000136750	GAD2	10	protein_coding	1.69648	0.796729	1.6749
ENSG00000157103.11	ENSG00000157103	SLC6A1	3	protein_coding	1.31564	1.61826	2.60989
ENSG00000132164.9	ENSG00000132164	SLC6A11	3	protein_coding	2.24641	2.51999	2.77241
ENSG00000010379.15	ENSG00000010379	SLC6A13	12	protein_coding	1.31564	0.796729	0.796729
ENSG00000144355.14	ENSG00000144355	DLX1	2	protein_coding	2.80754	3.2831	4.20781
ENSG00000115844.10	ENSG00000115844	DLX2	2	protein_coding	0.796729	2.13846	1.6749
ENSG00000105880.6	ENSG00000105880	DLX5	7	protein_coding	0.796729	0.796729	1.6749
ENSG00000006377.10	ENSG00000006377	DLX6	7	protein_coding	1.31564	0.796729	1.30162
ENSG00000064651.13	ENSG00000064651	SLC12A2	5	protein_coding	5.87986	5.33595	5.10822
ENSG00000124140.13	ENSG00000124140	SLC12A5	20	protein_coding	4.84839	5.01763	5.13835

## Sheet: Fig1.2
Gene_stable_ID_version	Gene_stable_ID	Gene_name	Chromosome	Gene_type	WT1	WT2	WT3
ENSG00000143858.11	ENSG00000143858	SYT2	1	protein_coding	6.62557	5.71113	6.31511
ENSG00000157005.3	ENSG00000157005	SST	3	protein_coding	8.16734	7.99427	8.08634
ENSG00000081189.15	ENSG00000081189	MEF2C	5	protein_coding	5.32507	5.23745	5.33328
ENSG00000129682.15	ENSG00000129682	FGF13	X	protein_coding	7.33901	7.18674	7.43897
ENSG00000153012.11	ENSG00000153012	LGI2	4	protein_coding	7.5272	7.26384	7.28589
ENSG00000100362.12	ENSG00000100362	PVALB	22	protein_coding	4.25038	4.52752	4.60301
ENSG00000104327.7	ENSG00000104327	CALB1	8	protein_coding	3.70228	3.77958	4.14983
ENSG00000172137.18	ENSG00000172137	CALB2	16	protein_coding	4.92181	5.63578	5.59463
ENSG00000146469.12	ENSG00000146469	VIP	6	protein_coding	0.796729	0.796729	0.796729
ENSG00000122585.7	ENSG00000122585	NPY	7	protein_coding	0.796729	0.796729	0.796729
ENSG00000089250.18	ENSG00000089250	NOS1	12	protein_coding	1.31564	2.13846	2.42671
ENSG00000166736.11	ENSG00000166736	HTR3A	11	protein_coding	4.55729	4.14826	4.72715
ENSG00000187094.11	ENSG00000187094	CCK	3	protein_coding	1.99749	1.61826	2.42671
ENSG00000189056.13	ENSG00000189056	RELN	7	protein_coding	4.30628	4.25283	4.64559

## Sheet: Fig1.3
Gene_stable_ID_version	Gene_stable_ID	Gene_name	Chromosome	Gene_type	WT1	WT2	WT3
ENSG00000136352.17	ENSG00000136352	NKX2-1	14	protein_coding	-1.38629	-1.38629	0.02503
ENSG00000106852.15	ENSG00000106852	LHX6	9	protein_coding	0.972666	1.78244	1.20937
ENSG00000169554.19	ENSG00000169554	ZEB2	2	protein_coding	1.44495	2.67318	2.53809
ENSG00000110693.17	ENSG00000110693	SOX6	11	protein_coding	0.0471971	1.13049	0.946252
ENSG00000182568.16	ENSG00000182568	SATB1	3	protein_coding	3.84059	3.855	3.77665
ENSG00000121966.6	ENSG00000121966	CXCR4	2	protein_coding	3.00609	3.07287	3.01598
ENSG00000164651.16	ENSG00000164651	SP8	7	protein_coding	-1.38629	-1.38629	-1.38629
ENSG00000185551.14	ENSG00000185551	NR2F2	15	protein_coding	0.972666	1.13049	1.86451
ENSG00000135638.13	ENSG00000135638	EMX1	2	protein_coding	-1.38629	-1.38629	-1.38629
ENSG00000162624.14	ENSG00000162624	LHX8	1	protein_coding	-1.38629	-1.38629	-1.38629

## Sheet: FigID
Gene_stable_ID_version	Gene_stable_ID	Gene_name	Chromosome	Gene_type	WT1	WT2	WT3
ENSG00000049618.23	ENSG00000049618	ARID1B	6	protein_coding	6.49935	6.82908	6.64391
ENSG00000175866.15	ENSG00000175866	BAIAP2	17	protein_coding	5.0905	5.23745	5.33328
ENSG00000140945.16	ENSG00000140945	CDH13	16	protein_coding	5.29776	4.95701	5.22513
ENSG00000150394.13	ENSG00000150394	CDH8	16	protein_coding	4.13162	4.35032	3.89136
ENSG00000008086.11	ENSG00000008086	CDKL5	X	protein_coding	4.81023	4.68532	4.72715
ENSG00000173575.20	ENSG00000173575	CHD2	15	protein_coding	7.15334	6.66822	6.64391
ENSG00000174469.21	ENSG00000174469	CNTNAP2	7	protein_coding	7.35235	6.42137	7.02874
ENSG00000273749.4	ENSG00000273749	CYFIP1	15	protein_coding	4.30628	4.44164	4.14983
ENSG00000162946.22	ENSG00000162946	DISC1	1	protein_coding	1.69648	3.2831	2.42671
ENSG00000132535.19	ENSG00000132535	DLG4	17	protein_coding	6.03681	6.17752	5.81583
ENSG00000144355.14	ENSG00000144355	DLX1	2	protein_coding	2.80754	3.2831	4.20781
ENSG00000115844.10	ENSG00000115844	DLX2	2	protein_coding	0.796729	2.13846	1.6749
ENSG00000105880.6	ENSG00000105880	DLX5	7	protein_coding	0.796729	0.796729	1.6749
ENSG00000006377.10	ENSG00000006377	DLX6	7	protein_coding	1.31564	0.796729	1.30162
ENSG00000047579.19	ENSG00000047579	DTNBP1	6	protein_coding	5.24151	5.47214	5.43388
ENSG00000181090.20	ENSG00000181090	EHMT1	9	protein_coding	4.46206	4.68532	4.87762
ENSG00000148730.6	ENSG00000148730	EIF4EBP2	10	protein_coding	6.34776	6.64919	6.59043
ENSG00000178568.14	ENSG00000178568	ERBB4	2	protein_coding	1.69648	1.61826	1.30162
ENSG00000129682.15	ENSG00000129682	FGF13	X	protein_coding	7.33901	7.18674	7.43897
ENSG00000102081.14	ENSG00000102081	FMR1	X	protein_coding	5.76486	5.28754	5.28022
ENSG00000176165.10	ENSG00000176165	FOXG1	14	protein_coding	0.796729	1.61826	0.796729
ENSG00000114861.20	ENSG00000114861	FOXP1	3	protein_coding	5.55013	5.94759	6.07143
ENSG00000151834.15	ENSG00000151834	GABRA2	4	protein_coding	5.63989	4.68532	4.76626
ENSG00000166206.14	ENSG00000166206	GABRB3	15	protein_coding	7.61836	7.5572	7.52701
ENSG00000108262.15	ENSG00000108262	GIT1	17	protein_coding	5.7244	6.1507	6.2197
ENSG00000182771.18	ENSG00000182771	GRID1	10	protein_coding	2.80754	2.51999	2.42671
ENSG00000176884.14	ENSG00000176884	GRIN1	9	protein_coding	4.46206	5.0758	5.30699
ENSG00000152413.14	ENSG00000152413	HOMER1	5	protein_coding	5.76486	5.63578	5.71946
ENSG00000160145.15	ENSG00000160145	KALRN	3	protein_coding	6.49935	6.42137	6.1622
ENSG00000055609.17	ENSG00000055609	KMT2C	7	protein_coding	6.53488	6.25509	6.54617
ENSG00000153012.11	ENSG00000153012	LGI2	4	protein_coding	7.5272	7.26384	7.28589
ENSG00000204406.13	ENSG00000204406	MBD5	2	protein_coding	5.0905	4.75819	4.60301
ENSG00000169057.21	ENSG00000169057	MECP2	X	protein_coding	5.26991	5.01763	5.25294
ENSG00000068305.17	ENSG00000068305	MEF2A	15	protein_coding	5.50306	5.33595	5.25294
ENSG00000081189.15	ENSG00000081189	MEF2C	5	protein_coding	5.32507	5.23745	5.33328
ENSG00000116604.17	ENSG00000116604	MEF2D	1	protein_coding	5.32507	4.52752	4.80434
ENSG00000196712.17	ENSG00000196712	NF1	17	protein_coding	6.46292	5.94759	5.59463
ENSG00000169760.17	ENSG00000169760	NLGN1	3	protein_coding	3.4277	3.77958	3.57625
ENSG00000169992.9	ENSG00000169992	NLGN2	17	protein_coding	4.30628	4.25283	4.26355
ENSG00000196338.12	ENSG00000196338	NLGN3	X	protein_coding	2.80754	2.82144	2.77241
ENSG00000146938.15	ENSG00000146938	NLGN4X	X	protein_coding	5.82351	5.74737	6.23372
ENSG00000174576.9	ENSG00000174576	NPAS4	11	protein_coding	0.796729	0.796729	0.796729
ENSG00000157168.18	ENSG00000157168	NRG1	8	protein_coding	7.53891	6.92714	7.22401
ENSG00000179915.22	ENSG00000179915	NRXN1	2	protein_coding	8.3874	7.88462	8.05904
ENSG00000079482.12	ENSG00000079482	OPHN1	X	protein_coding	4.81023	4.14826	4.64559
ENSG00000180914.10	ENSG00000180914	OXTR	3	protein_coding	1.99749	3.46823	1.6749
ENSG00000117707.15	ENSG00000117707	PROX1	1	protein_coding	0.796729	3.2831	1.97117
ENSG00000171862.10	ENSG00000171862	PTEN	10	protein_coding	5.78468	6.25509	5.88853
ENSG00000100362.12	ENSG00000100362	PVALB	22	protein_coding	4.25038	4.52752	4.60301
ENSG00000144285.19	ENSG00000144285	SCN1A	2	protein_coding	5.0905	5.0758	5.01387
ENSG00000162105.18	ENSG00000162105	SHANK2	11	protein_coding	5.45441	5.33595	5.16786
ENSG00000251322.7	ENSG00000251322	SHANK3	22	protein_coding	4.25038	3.91322	4.20781
ENSG00000110436.12	ENSG00000110436	SLC1A2	11	protein_coding	4.81023	4.95701	4.84145
ENSG00000157103.11	ENSG00000157103	SLC6A1	3	protein_coding	1.31564	1.61826	2.60989
ENSG00000099956.19	ENSG00000099956	SMARCB1	22	protein_coding	4.95716	5.78273	5.63746
ENSG00000266028.7	ENSG00000266028	SRGAP2	1	protein_coding	3.61644	3.2831	2.77241
ENSG00000171943.11	ENSG00000171943	SRGAP2C	1	protein_coding	1.99749	2.13846	0.796729
ENSG00000197283.16	ENSG00000197283	SYNGAP1	6	protein_coding	4.77104	4.68532	4.72715
ENSG00000136535.14	ENSG00000136535	TBR1	2	protein_coding	0.796729	2.13846	0.796729
ENSG00000196628.16	ENSG00000196628	TCF4	18	protein_coding	3.4277	4.14826	3.48541
ENSG00000038382.19	ENSG00000038382	TRIO	5	protein_coding	5.68276	4.82755	5.6584
ENSG00000165699.14	ENSG00000165699	TSC1	9	protein_coding	5.86132	5.59658	5.75879
ENSG00000103197.17	ENSG00000103197	TSC2	16	protein_coding	5.9341	6.0086	5.5505
ENSG00000114062.19	ENSG00000114062	UBE3A	15	protein_coding	7.57918	7.51577	7.6207
